# Supplementary material for: Metamorphopsia Associated with Branch Retinal Vein Occlusion
Source: PLoS One. 2016 Apr 28;11(4):e0153817. doi: 10.1371/journal.pone.0153817 (PMC4849670; doi:10.1371/journal.pone.0153817)
Supplement: S1 File — (XLSX) [file pone.0153817.s001.xlsx]

## Sheet: Sheet1
				Baseline	Baseline	Baseline	Baseline	Baseline	Baseline	Baseline	Baseline	Baseline	One Month after Initial Treatment with Ranibizumab	One Month after Initial Treatment with Ranibizumab	One Month after Initial Treatment with Ranibizumab	One Month after Initial Treatment with Ranibizumab	One Month after Initial Treatment with Ranibizumab	One Month after Initial Treatment with Ranibizumab	One Month after Initial Treatment with Ranibizumab	One Month after Initial Treatment with Ranibizumab
Patient No	age	Gender	Duration of symptom until examination (weeks)	Visual acuity (logMAR)	Total foveal thickness (µm)	Thickness of serous retinal detachment (µm)	Maximum of total retinal thickness (µm)	Maximum of inner retinal thickness (µm)	Maximum of outer retinal thickness (µm)	M-charts Vertical score	M-charts Horizontal score	M-charts Higher score	Visual acuity (logMAR)	Total foveal thickness (µm)	Thickness of serous retinal detachment (µm)	Maximum of total retinal thickness (µm)	Maximum of inner retinal thickness (µm)	Maximum of outer retinal thickness (µm)	M-charts Vertical score	M-charts Horizontal score	M-charts Higher score
1	76	F	4	0.69897	551	0	559	330	273	0.3	0	0.3	0.69897	361	0	470	258	212	0.5	0	0.5		0.3	0.2
2	79	M	4	1	439	0	547	300	247	0.2	0	0.2	0.823909	212	0	367	232	135	0.5	0	0.5		0.2	0.3
3	75	M	2	0.154902	367	0	511	269	253	0.3	0.2	0.3	-0.176091	232	0	377	201	188	0	0	0		0.3	-0.3
4	67	M	1	0.221849	444	62	553	279	274	1.2	2	2	0.09691	237	0	439	243	212	0.2	0.2	0.2		2	-1.8
5	77	F	12	0.39794	392	0	361	212	149	0.8	2	2	0.0457575	397	0	351	201	150	1.5	2	2		2	0
6	57	F	16	0.39794	143	0	826	594	232	0.7	0.4	0.7	0.30103	121	0	362	253	139	0.3	0.4	0.4		0.7	-0.3
7	72	M	3	0.30103	759	93	733	351	382	0.5	0.5	0.5	0.30103	306	0	439	248	191	0.6	0.6	0.6		0.5	0.1
8	61	M	4	-0.0791812	294	0	418	196	232	1.8	0	1.8	-0.0791812	263	0	361	191	170	1	0.4	1		1.8	-0.8
9	80	F	12	0.522879	434	0	423	279	181	0.7	0.3	0.7	0.39794	258	0	372	219	171	0.2	0	0.2		0.7	-0.5
10	51	F	13	0.0457575	614	129	774	382	423	2	2	2	0.0457575	243	0	496	284	253	1.3	0.9	1.3		2	-0.7
11	60	M	22	0.154902	512	0	403	212	191	1	1.1	1.1	0.0457575	520	0	434	234	200	0.7	0.5	0.7		1.1	-0.4
12	85	M	3	0.522879	976	454	971	403	568	0.6	1.6	1.6	0.30103	186	0	289	176	129	0.5	0.5	0.5		1.6	-1.1
13	80	F	1.5	0.30103	687	217	697	315	382	0.6	0.3	0.6	0.30103	206	0	387	207	186	0.6	0.6	0.6		0.6	0
14	76	F	6	0.221849	236	0	373	179	194	1	0.7	1	0.30103	252	0	408	238	170	1	0.7	1		1	0
15	78	M	4	0.221849	352	67	552	367	289	0.4	0.6	0.6	0.221849	527	0	522	403	150	0.5	0.7	0.7		0.6	0.1
16	76	M	4	0.154902	640	0	557	306	251	0.5	0	0.5	0.154902	376	0	565	302	263	0.7	0.3	0.7		0.5	0.2
17	63	F	3	0.522879	402	67	654	379	309	0.7	0	0.7	0.09691	204	0	382	275	143	0.9	0.9	0.9		0.7	0.2
18	71	M	1	0.522879	623	64	583	302	281	0.8	0.5	0.8	0.39794	206	0	409	222	203	0.9	0.5	0.9		0.8	0.1
19	76	M	4	0.0457575	220	0	380	223	157	0.6	1.1	1.1	0.0457575	241	0	397	247	150	0.4	2	2		1.1	0.9
20	45	F	1	0.221849	359	0	468	234	234	0	0	0	-0.176091	254	0	434	235	226	0	0	0		0	0
21	72	M	3	0.154902	526	0	438	259	179	1.1	0.9	1.1	0.154902	486	0	436	267	169	0.9	0.6	0.9		1.1	-0.2
22	49	M	4	0.39794	647	276	768	348	471	2	2	2	0.09691	207	0	422	276	158	1.9	1	1.9		2	-0.1
23	81	M	12	0.221849	423	0	486	311	175	0	0	0	0.39794	215	0	410	245	165	0	0	0		0	0
24	41	M	2	0.154902	331	145	405	262	146	0	0	0	0.522879	366	0	631	222	421	0	0	0		0	0
25	61	M	7	0.30103	332	0	584	248	365	0.3	0	0.3	0.221849	439	0	673	332	357	0	0	0		0.3	-0.3
26	78	M	3	0.0457575	294	0	377	248	170	0	0	0	-0.176091	225	0	368	213	170	0	0	0		0	0
27	90	F	4	0.823909	330	176	553	275	278	0.5	0.3	0.5	0.522879	219	0	355	189	166	0.2	0.4	0.4		0.5	-0.1
28	74	F	7	0.522879	549	202	837	421	416	0.4	0.5	0.5	0.39794	196	0	591	349	277	0.7	0.4	0.7		0.5	0.2
29	74	F	3	1.22185	663	139	749	344	454	0	0	0	0.69897	242	0	455	210	254	0.3	0.4	0.4		0	0.4
30	79	F	3	0.30103	370	68	558	290	268	1	0.7	1	0.154902	222	0	398	213	185	0.8	0.8	0.8		1	-0.2
31	65	F	1	0.39794	311	44	591	277	348	0	0	0	0.39794	252	22	548	212	336	0	0	0		0	0
32	71	F	1	0.0457575	265	20	398	224	174	0	0	0	0	195	0	338	162	182	0	0	0		0	0
33	78	F	4	1	758	221	772	405	367	1.4	1	1.4	0.823909	672	0	520	335	203	1.4	1	1.4		1.4	0
34	53	F	4	0.30103	429	0	501	289	222	0	0	0	0	279	0	387	217	201	0	0	0		0	0
35	64	F	1	0.154902	248	0	428	227	201	0	0	0	0.09691	232	0	367	176	197	0	0	0		0	0
36	81	M	2	0.30103	697	186	774	305	469	0.5	0.6	0.6	0.221849	222	0	356	201	173	0	0	0		0.6	-0.6
37	80	M	8	1.1549	1012	140	898	501	615	1.6	2	2	1.09691	196	0	460	222	274	1.7	2	2		2	0
38	54	F	1	0.39794	409	190	739	347	392	0	0	0	0.09691	279	111	431	227	204	0.3	0.3	0.3		0	0.3
39	55	F	4	0.221849	381	0	515	252	263	0	0	0	-0.0791812	253	0	343	184	168	0	0	0		0	0
40	41	F	21	-0.0791812	486	0	477	311	166	0	0	0	-0.176091	550	0	505	325	180	0	0	0		0	0
41	54	F	3	0.221849	410	169	880	587	375	0	0	0	-0.0791812	282	32	640	384	264	0	0	0		0	0
42	68	M	12	0.30103	308	0	639	285	354	0.7	0	0.7	0.221849	256	0	470	256	229	0.4	0	0.4		0.7	-0.3
																							-0.481408
